# Supplementary material for: Wnt/β-Catenin-Signaling Modulates Megakaryopoiesis at the Megakaryocyte-Erythrocyte Progenitor Stage in the Hematopoietic System
Source: Cells. 2023 Dec 4;12(23):2765. doi: 10.3390/cells12232765 (PMC10706863; doi:10.3390/cells12232765)
Supplement: Supplementary file 1 [file cells-12-02765-s001.zip]

Archive with 1 entries (1 files):
- cells-2632484-supplementary.pdf
